# Supplementary material for: Novel cellular senescence-related risk model identified as the prognostic biomarkers for lung squamous cell carcinoma
Source: Front Oncol. 2022 Nov 17;12:997702. doi: 10.3389/fonc.2022.997702 (PMC9712184; doi:10.3389/fonc.2022.997702)
Supplement: Supplementary Table 2 — Correlation among 9 cellular senescence-related genes. [file Table_2.xlsx]

## Sheet: Sheet1
Table S2. Correlation among 9 cellular senescence-related genes.
CDKN1A CEBPB CCN1 MDH1 PDCD10
CDKN1A 1.000000000 0.2681358 0.22558295 -0.1574952 -0.05028348
CEBPB 0.268135794 1.0000000 0.31867983 -0.2643167 -0.34228313
CCN1 0.225582945 0.3186798 1.00000000 -0.2470516 -0.28761021
MDH1 -0.157495166 -0.2643167 -0.24705160 1.0000000 0.51659065
PDCD10 -0.050283479 -0.3422831 -0.28761021 0.5165906 1.00000000
SIX1 0.007687408 -0.1655624 -0.06479973 0.2909200 0.24217489
SNAI1 0.226935719 0.4173088 0.60728705 -0.2590530 -0.29174416
SOX2 -0.112905258 -0.4859717 -0.24896853 0.3515517 0.51607107
SOX5 -0.174115633 -0.3459591 0.03183030 0.1639925 0.27039793
SIX1 SNAI1 SOX2 SOX5
CDKN1A 0.007687408 0.2269357 -0.1129053 -0.1741156
CEBPB -0.165562413 0.4173088 -0.4859717 -0.3459591
CCN1 -0.064799728 0.6072871 -0.2489685 0.0318303
MDH1 0.290920034 -0.2590530 0.3515517 0.1639925
PDCD10 0.242174893 -0.2917442 0.5160711 0.2703979
SIX1 1.000000000 -0.1633334 0.4097897 0.1096255
SNAI1 -0.163333434 1.0000000 -0.3736359 -0.1196501
SOX2 0.409789661 -0.3736359 1.0000000 0.5111209
SOX5 0.109625499 -0.1196501 0.5111209 1.000000
